# Supplementary material for: Sodium and Potassium Content of Foods Consumed in an Italian Population and the Impact of Adherence to a Mediterranean Diet on Their Intake
Source: Nutrients. 2021 Aug 1;13(8):2681. doi: 10.3390/nu13082681 (PMC8401684; doi:10.3390/nu13082681)
Supplement: Supplementary file 1 [file nutrients-13-02681-s001.zip]

Archive with 1 entries (1 files):
- nutrients-1277889-supplementary.pdf
